# Supplementary material for: Dissection of the Genetic Basis of Genotype by Environment Interactions for Morphological Traits and Protein Content in Winter Wheat Panel Grown in Morocco and Spain
Source: Plants (Basel). 2024 May 27;13(11):1477. doi: 10.3390/plants13111477 (PMC11174427; doi:10.3390/plants13111477)
Supplement: Supplementary file 1 [file plants-13-01477-s001.zip]

Archive with 8 entries (8 files):
- Figure S1 - Genome-wide association scan for Area, Circularity, Color, Perimeter, Roundness and Volume of the WWAGI panel across environment.pdf
- Table S1 - Heritabilities of studied traits across envirnoments.xlsx
- Table S2 - Pearson correlations between all studied traits across environments.xlsx
- Table S3 - Forward stepwise regression result for significant climatic variables effects and importance on each trait.xlsx
- Table S4 - Multi-Environments Trials and winning genotypes of all traits under this study.xlsx
- Table S5 - Significant marker associations that passes common threshold across environment.xlsx
- Table S6 - Significant selected marker associated with climatic varibales across environment for TKW, Width and Length.xlsx
- Table S7 - Significant selected marker for TKW, Width and Length.xlsx
