# Supplementary material for: Dissection of the Genetic Basis of Genotype by Environment Interactions for Morphological Traits and Protein Content in Winter Wheat Panel Grown in Morocco and Spain
Source: Plants (Basel). 2024 May 27;13(11):1477. doi: 10.3390/plants13111477 (PMC11174427; doi:10.3390/plants13111477)
Supplement: Supplementary file 1 [file plants-13-01477-s001.zip › Table S1 - Heritabilities of studied traits across envirnoments.xlsx]

## Sheet: Sheet1
Trial	Area	Circularity	Color2	Length	Perim	Protein	TKW	Roudness	Volume	Width
ANN17E	0.73	0.69	0.86	0.77	0.73	0.59	0.71	0.76	0.79	0.67
ANN17M	0.82	0.46	0.56	0.92	0.93	0.43	0.49	0.38	0.47	0.62
ANN18E	0.68	0.51	0.87	0.77	0.81	0.23	0.68	0.65	0.7	0.53
ANN18M	0.67	0.49	0.73	0.52	0.6	0.5	0.51	0.63	0.59	0.49
ANN18L	0.78	0.64	0.92	0.95	0.86	0.24	0.77	0.63	0.8	0.71
LI17E	0.86	0.71	0.67	0.95	0.93	0.38	0.83	0.74	0.81	0.74
LI17M	0.71	0.79	0.8	0.86	0.81	0.16	0.78	0.83	0.98	0.6
LI17L	0.65	0.88	0.49	0.75	0.73	0.4	0.65	0.84	0.87	0.66
LI18E	0.83	0.85	0.78	0.83	0.84	0.54	0.82	0.85	0.84	0.84
LI18M	0.86	0.89	0.94	0.9	0.89	0.56	0.83	0.91	0.92	0.84
LI18L	0.66	0.66	0.82	0.73	0.71	0.69	0.68	0.72	0.74	0.65
