# Supplementary material for: Dissection of the Genetic Basis of Genotype by Environment Interactions for Morphological Traits and Protein Content in Winter Wheat Panel Grown in Morocco and Spain
Source: Plants (Basel). 2024 May 27;13(11):1477. doi: 10.3390/plants13111477 (PMC11174427; doi:10.3390/plants13111477)
Supplement: Supplementary file 1 [file plants-13-01477-s001.zip › Table S2 - Pearson correlations between all studied traits across environments.xlsx]

## Sheet: Sheet3
Correlations
		Area	Circularity	Color2	Length	Perim	Protein	Roundness	TKW	Volume	Width
Area	Pearson Correlation	1	,214**	,110**	,820**	,900**	-,216**	,222**	,832**	,112**	,892**
	Sig. (2-tailed)		2.30715e-27	3.10822e-08	0	0	4.5434e-28	1.3163e-29	0	1.80108e-08	0
Circularity	Pearson Correlation	,214**	1	,066**	-,254**	-,140**	0.0113888	,843**	,279**	-,796**	,545**
	Sig. (2-tailed)	2.30715e-27		0.000984111	1.84173e-38	1.85114e-12	0.56785	0	5.03477e-46	0	5.67254e-195
Color2	Pearson Correlation	,110**	,066**	1	,088**	,065**	-,136**	0.0175509	-,059**	0.0150052	,087**
	Sig. (2-tailed)	3.10822e-08	0.000984111		9.18822e-06	0.00113812	7.29433e-12	0.378682	0.0030277	0.451674	1.36274e-05
Length	Pearson Correlation	,820**	-,254**	,088**	1	,956**	-,205**	-,332**	,599**	,627**	,499**
	Sig. (2-tailed)	0	1.84173e-38	9.18822e-06		0	2.46861e-25	4.87326e-66	1.91162e-244	5.41947e-275	5.307e-159
Perim	Pearson Correlation	,900**	-,140**	,065**	,956**	1	-,241**	-,130**	,727**	,450**	,657**
	Sig. (2-tailed)	0	1.85114e-12	0.00113812	0		1.04219e-34	5.79932e-11	0	4.34851e-126	0
Protein	Pearson Correlation	-,216**	0.0113888	-,136**	-,205**	-,241**	1	-0.0313785	-,182**	-,057**	-,193**
	Sig. (2-tailed)	4.5434e-28	0.56785	7.29433e-12	2.46861e-25	1.04219e-34		0.115448	4.65705e-20	0.00417022	1.37301e-22
Roundness	Pearson Correlation	,222**	,843**	0.0175509	-,332**	-,130**	-0.0313785	1	,358**	-,927**	,619**
	Sig. (2-tailed)	1.3163e-29	0	0.378682	4.87326e-66	5.79932e-11	0.115448		9.24979e-77	0	8.53778e-266
TKW	Pearson Correlation	,832**	,279**	-,059**	,599**	,727**	-,182**	,358**	1	-,077**	,826**
	Sig. (2-tailed)	0	5.03477e-46	0.0030277	1.91162e-244	0	4.65705e-20	9.24979e-77		0.000122463	0
Volume	Pearson Correlation	,112**	-,796**	0.0150052	,627**	,450**	-,057**	-,927**	-,077**	1	-,320**
	Sig. (2-tailed)	1.80108e-08	0	0.451674	5.41947e-275	4.34851e-126	0.00417022	0	0.000122463		3.6908e-61
Width	Pearson Correlation	,892**	,545**	,087**	,499**	,657**	-,193**	,619**	,826**	-,320**	1
	Sig. (2-tailed)	0	5.67254e-195	1.36274e-05	5.307e-159	0	1.37301e-22	8.53778e-266	0	3.6908e-61
**. Correlation is significant at the 0.01 level (2-tailed).
