# Supplementary material for: Dissection of the Genetic Basis of Genotype by Environment Interactions for Morphological Traits and Protein Content in Winter Wheat Panel Grown in Morocco and Spain
Source: Plants (Basel). 2024 May 27;13(11):1477. doi: 10.3390/plants13111477 (PMC11174427; doi:10.3390/plants13111477)
Supplement: Supplementary file 1 [file plants-13-01477-s001.zip › Table S3 - Forward stepwise regression result for significant climatic variables effects and importance on each trait.xlsx]

## Sheet: Sheet1
Trait	Model	Coefficient	Importance	Sig
Area	RFGS	-0.05	0.25	0
Area	RFBH	-0.04	0.15	0
Area	DLBH	-2.25	0.14	0
Area	TAvGS	-0.36	0.11	0
Area	DLGF	1.62	0.07	0
Area	RFGF	-0.02	0.06	0
Area	TMaxGF	2.3	0.05	0
Area	TAvGF	-2.11	0.04	0
Area	TMinGS	0.29	0.04	0
Area	TMinGF	1.95	0.04	0
Area	TMaxBH	-0.11	0.04	0
Area	TIGF	-2.31	0.02	0.018
Circularity	DLGF	0.11	0.25	0
Circularity	RFGS	0	0.18	0
Circularity	TAvGS	0.04	0.14	0
Circularity	TMinBH	-0.01	0.14	0
Circularity	TIGF	-0.04	0.06	0
Circularity	RFBH	0	0.06	0
Circularity	RFGF	0	0.04	0
Circularity	TMaxGS	-0.03	0.04	0
Circularity	NLGS	0.07	0.03	0
Circularity	RDAvGF	0	0.03	0
Color2	RFGF	-0.08	0.33	0
Color2	RFGS	-0.18	0.18	0
Color2	TIGF	-1.37	0.15	0
Color2	TMinBH	-1.74	0.1	0
Color2	RDAvGF	-0.01	0.08	0
Color2	RFBH	-0.1	0.06	0
Color2	TMinGS	-0.78	0.06	0
Color2	TAvBH	0.88	0.05	0.001
Length	TAvGS	-0.42	0.34	0
Length	TAvGF	-0.65	0.17	0
Length	TIGF	0.6	0.13	0
Length	NLGF	0.39	0.1	0
Length	TMaxGS	0.35	0.06	0
Length	RDAvGF	0	0.05	0
Length	RFBH	-0.01	0.04	0
Length	RDAvBH	0	0.03	0.001
Length	TMinGS	0.25	0.03	0.001
Length	RFGS	0	0.02	0.013
Perim	TAvGS	-0.73	0.15	0
Perim	TIGS	0.7	0.15	0
Perim	TMinGF	0.97	0.14	0
Perim	RFGS	-0.02	0.11	0
Perim	RFBH	-0.02	0.1	0
Perim	RDAvBH	-0.01	0.08	0
Perim	TAvGF	-1.58	0.08	0
Perim	RDAvGF	0.01	0.07	0
Perim	RFGF	-0.01	0.06	0
Perim	TMaxGF	0.63	0.03	0.002
Protein	RDAvGS	0.01	0.19	0
Protein	RDAvBH	-0.01	0.13	0
Protein	RFGS	0.02	0.12	0
Protein	TMinBH	-0.38	0.1	0
Protein	TMinGF	-0.56	0.08	0
Protein	RFGF	0.01	0.08	0
Protein	TIGF	0.42	0.08	0
Protein	TAvBH	0.7	0.06	0
Protein	TAvGS	0.36	0.04	0
Protein	TMaxBH	-0.33	0.04	0.001
Roundness	RDAvGF	0	0.18	0
Roundness	DLGF	0.12	0.18	0
Roundness	RFGS	0	0.13	0
Roundness	TAvGS	0.05	0.13	0
Roundness	NLGS	0.08	0.12	0
Roundness	TMinBH	-0.01	0.05	0
Roundness	TAvGF	0.06	0.05	0
Roundness	TIGF	-0.06	0.04	0
Roundness	RFBH	0	0.04	0
Roundness	TMaxGS	-0.04	0.03	0
TKW	RFGS	-0.19	0.29	0
TKW	DLGF	15.47	0.29	0
TKW	RFBH	-0.13	0.16	0
TKW	RDAvBH	-0.01	0.11	0
TKW	NLGS	11.92	0.05	0
TKW	TIBH	-0.41	0.03	0.003
TKW	TMaxGS	-1.21	0.03	0.005
TKW	DLGS	-7.04	0.02	0.035
TKW	RFGF	-0.03	0.02	0.045
Volume	TAvGS	-0.94	0.27	0
Volume	DLGF	-2.143	0.25	0
Volume	TAvGF	-1.261	0.1	0
Volume	TIGF	1.186	0.08	0
Volume	TMaxGS	0.946	0.08	0
Volume	RDAvGF	0.007	0.04	0
Volume	NLGS	-1290	0.03	0
Volume	RFGS	0.011	0.03	0
Volume	TMinGS	0.576	0.03	0
Volume	RFGF	0.005	0.02	0
Width	RFGS	-0.01	0.3	0
Width	DLGF	0.53	0.15	0
Width	RFBH	-0.01	0.15	0
Width	RDAvBH	0	0.13	0
Width	TMinBH	-0.03	0.09	0
Width	RFGF	0	0.07	0
Width	TMaxGS	-0.08	0.05	0
Width	TAvGS	0.1	0.03	0
Width	NLGS	0.35	0.02	0.003
Width	TMinGS	-0.03	0.01	0.007
