# Supplementary material for: Dissection of the Genetic Basis of Genotype by Environment Interactions for Morphological Traits and Protein Content in Winter Wheat Panel Grown in Morocco and Spain
Source: Plants (Basel). 2024 May 27;13(11):1477. doi: 10.3390/plants13111477 (PMC11174427; doi:10.3390/plants13111477)
Supplement: Supplementary file 1 [file plants-13-01477-s001.zip › Table S4 - Multi-Environments Trials and winning genotypes of all traits under this study.xlsx]

## Sheet: Sheet1
Mega Environment	Trait	Trial	Winning_genotype	AMMI_estimates
megaEnv_1	Circularity	LI17E	10	0.54
megaEnv_1	Circularity	LI17L	10	0.53
megaEnv_1	Circularity	LI18L	10	0.54
megaEnv_1	Circularity	LI18M	10	0.54
megaEnv_1	Roundness	ANN17M	11	0.59
megaEnv_1	TKW	ANN17M	31	69.06
megaEnv_1	Width	ANN17E	117	3.17
megaEnv_1	Width	LI17E	117	3.58
megaEnv_1	Width	LI18L	117	3.35
megaEnv_1	Protein	LI17M	121	12.77
megaEnv_1	Perim	ANN17M	182	20.87
megaEnv_1	Length	ANN17E	185	7.41
megaEnv_1	Length	LI18E	185	7.13
megaEnv_1	Color2	ANN17E	206	156.06
megaEnv_1	Color2	ANN18L	206	145.73
megaEnv_1	Color2	LI17E	206	165.22
megaEnv_1	Color2	LI17M	206	156.94
megaEnv_1	Color2	LI18E	206	151.49
megaEnv_1	Color2	LI18L	206	149.78
megaEnv_1	Color2	LI18M	206	153.24
megaEnv_1	Area	ANN17E	208	18.18
megaEnv_1	Area	ANN18M	208	18.45
megaEnv_1	Area	LI17E	208	21.14
megaEnv_1	Area	LI17M	208	20.74
megaEnv_1	Area	LI18E	208	19.67
megaEnv_1	Area	LI18L	208	18.57
megaEnv_1	Area	LI18M	208	19.94
megaEnv_1	Volume	ANN17M	208	6.18
megaEnv_1	Volume	ANN18M	208	6.53
megaEnv_2	Protein	LI17E	15	15.11
megaEnv_2	TKW	ANN17E	64	47.85
megaEnv_2	TKW	ANN18E	64	46.31
megaEnv_2	TKW	ANN18M	64	49.67
megaEnv_2	TKW	LI17E	64	56.21
megaEnv_2	TKW	LI18E	64	54.67
megaEnv_2	TKW	LI18L	64	47.65
megaEnv_2	TKW	LI18M	64	52.16
megaEnv_2	Circularity	ANN17E	117	0.49
megaEnv_2	Circularity	ANN18M	117	0.55
megaEnv_2	Circularity	LI18E	117	0.54
megaEnv_2	Roundness	ANN17E	117	0.49
megaEnv_2	Roundness	LI17E	117	0.54
megaEnv_2	Roundness	LI17L	117	0.54
megaEnv_2	Roundness	LI17M	117	0.55
megaEnv_2	Roundness	LI18E	117	0.57
megaEnv_2	Roundness	LI18L	117	0.55
megaEnv_2	Roundness	LI18M	117	0.56
megaEnv_2	Width	LI18E	148	3.48
megaEnv_2	Width	LI18M	148	3.5
megaEnv_2	Color2	LI17L	207	148.23
megaEnv_2	Length	ANN18E	207	7.23
megaEnv_2	Perim	ANN17E	208	23.02
megaEnv_2	Perim	ANN18E	208	21.53
megaEnv_2	Perim	ANN18L	208	20.75
megaEnv_2	Perim	ANN18M	208	21.59
megaEnv_2	Perim	LI17E	208	23.38
megaEnv_2	Perim	LI17M	208	23.04
megaEnv_2	Perim	LI18E	208	22.62
megaEnv_2	Perim	LI18L	208	21.95
megaEnv_2	Perim	LI18M	208	22.5
megaEnv_2	Volume	ANN18L	209	6.08
megaEnv_2	Volume	LI17E	209	6.45
megaEnv_2	Volume	LI17L	209	6.21
megaEnv_2	Volume	LI17M	209	6.29
megaEnv_2	Volume	LI18E	209	6.08
megaEnv_2	Volume	LI18L	209	6.07
megaEnv_2	Volume	LI18M	209	6.09
megaEnv_2	Area	LI17L	244	22.47
megaEnv_3	Area	ANN17M	55	17.83
megaEnv_3	Area	ANN18E	55	18.03
megaEnv_3	TKW	ANN18L	65	42.95
megaEnv_3	TKW	LI17M	65	54.35
megaEnv_3	Width	ANN17M	159	3.56
megaEnv_3	Roundness	ANN18M	170	0.53
megaEnv_3	Circularity	ANN18E	183	0.64
megaEnv_3	Protein	LI18E	189	13.9
megaEnv_3	Length	ANN17M	208	7.19
megaEnv_3	Length	ANN18L	208	6.97
megaEnv_3	Length	ANN18M	208	7.68
megaEnv_3	Length	LI17E	208	7.57
megaEnv_3	Length	LI17L	208	7.24
megaEnv_3	Length	LI17M	208	7.38
megaEnv_3	Length	LI18L	208	7.06
megaEnv_3	Length	LI18M	208	7.18
megaEnv_3	Color2	ANN17M	221	146.36
megaEnv_3	Color2	ANN18M	221	154.12
megaEnv_3	Volume	ANN17E	234	7.52
megaEnv_3	Perim	LI17L	244	23.22
megaEnv_4	Circularity	LI17M	22	0.54
megaEnv_4	Volume	ANN18E	32	6.67
megaEnv_4	Roundness	ANN18E	62	0.53
megaEnv_4	Roundness	ANN18L	62	0.51
megaEnv_4	Area	ANN18L	83	16.32
megaEnv_4	TKW	LI17L	83	77.61
megaEnv_4	Width	LI17M	217	3.56
megaEnv_4	Color2	ANN18E	227	155.53
megaEnv_4	Protein	ANN17E	246	13.41
megaEnv_4	Protein	ANN17M	246	13.93
megaEnv_4	Protein	ANN18E	246	13.58
megaEnv_4	Protein	ANN18L	246	15.13
megaEnv_4	Protein	ANN18M	246	14.05
megaEnv_4	Protein	LI17L	246	15.04
megaEnv_5	Circularity	ANN17M	62	0.55
megaEnv_5	Protein	LI18L	79	15.26
megaEnv_5	Width	LI17L	244	3.99
megaEnv_6	Width	ANN18E	64	3.27
megaEnv_6	Width	ANN18L	64	3.14
megaEnv_6	Width	ANN18M	64	3.42
megaEnv_6	Protein	LI18M	82	13.32
megaEnv_6	Circularity	ANN18L	96	0.52
