# Supplementary material for: Dissection of the Genetic Basis of Genotype by Environment Interactions for Morphological Traits and Protein Content in Winter Wheat Panel Grown in Morocco and Spain
Source: Plants (Basel). 2024 May 27;13(11):1477. doi: 10.3390/plants13111477 (PMC11174427; doi:10.3390/plants13111477)
Supplement: Supplementary file 1 [file plants-13-01477-s001.zip › Table S5 - Significant marker associations that passes common threshold across environment.xlsx]

## Sheet: Sheet1
Environment	Trait	Marker	Chromosome	Position	-log10(p)	R2
LI17E	Color2	AX-94824017	3D	572188094	6.4	0.4
LI17E	Color2	AX-94910107	3D	572478517	6.06	0.39
LI17E	Color2	AX-94748732	3D	572154318	5.95	0.39
LI18L	Color2	AX-94824017	3D	572188094	5.73	0.38
LI17E	Color2	AX-94415259	3D	572708647	5.72	0.39
LI17E	Color2	AX-95120609	3A	705206286	5.47	0.38
LI17E	Color2	AX-94721213	3D	572837198	5.39	0.38
ANN18M	TKW	AX-94394209	6A	1717618	5.36	0.13
LI18L	Color2	AX-94721213	3D	572837198	5.36	0.37
LI18E	Roundness	AX-95156025	2B	148607565	5.32	0.19
LI17E	Color2	AX-95124645	3D	572704056	5.23	0.38
LI17M	Color2	AX-94824017	3D	572188094	5.2	0.43
ANN18M	TKW	AX-94459169	6A	1719973	5.17	0.12
LI18L	Color2	AX-94910107	3D	572478517	5.12	0.37
LI18E	Volume	AX-95156025	2B	148607565	5.11	0.19
LI18L	Color2	AX-95124645	3D	572704056	4.88	0.37
ANN18M	Area	AX-94610074	2D	81446063	4.79	0.12
LI18L	Color2	AX-94415259	3D	572708647	4.75	0.36
LI18L	Color2	AX-94748732	3D	572154318	4.74	0.36
ANN17M	Circularity	AX-94464723	7A	719463103	4.66	0.1
LI17M	Area	AX-94476475	5B	714516404	4.61	0.16
LI17M	Color2	AX-94910107	3D	572478517	4.59	0.43
LI18E	Volume	AX-94423221	2A	93723410	4.57	0.18
LI18E	Circularity	AX-95156025	2B	148607565	4.54	0.14
ANN18M	Perim	AX-94818538	2A	74116149	4.51	0.12
LI18E	Length	AX-94828467	5D	107639243	4.51	0.17
LI17L	Roundness	AX-94423221	2A	93723410	4.48	0.12
LI18E	Width	AX-95223861	7B	66518147	4.43	0.24
LI17M	Perim	AX-94476475	5B	714516404	4.42	0.2
LI18E	Circularity	AX-94500685	7A	36296696	4.42	0.14
LI17L	TKW	AX-94890680	5B	714134727	4.4	0.09
ANN18E	Volume	AX-94395711	4B	23284969	4.36	0.09
ANN18M	Perim	AX-94610074	2D	81446063	4.36	0.12
LI17M	Color2	AX-94721213	3D	572837198	4.36	0.42
LI18L	Volume	AX-94454909	2B	649739203	4.36	0.13
LI17M	Area	Ppd-D1b	2D	36207497	4.33	0.16
LI17L	Volume	AX-94423221	2A	93723410	4.32	0.11
LI18E	Roundness	AX-95223861	7B	66518147	4.31	0.17
ANN18M	Area	AX-94818538	2A	74116149	4.28	0.11
LI17L	Circularity	AX-94649878	6D	474814367	4.28	0.13
LI17M	Width	AX-95017951	1B	653064355	4.28	0.15
ANN17E	Roundness	AX-94406687	7A	21433545	4.27	0.15
LI17M	Circularity	AX-95190562	1B	648258120	4.27	0.13
ANN17E	Color2	AX-94721213	3D	572837198	4.26	0.35
LI17M	Perim	AX-94828467	5D	107639243	4.26	0.19
LI17M	Width	AX-94476475	5B	714516404	4.24	0.15
LI18E	Area	AX-94958973	5A	683270025	4.23	0.21
LI17M	Circularity	AX-95202784	1B	648444753	4.22	0.13
LI18E	Roundness	AX-94500685	7A	36296696	4.21	0.17
LI18E	TKW	AX-94958973	5A	683270025	4.21	0.25
LI18L	Roundness	AX-94454909	2B	649739203	4.19	0.1
LI17M	Color2	AX-94415259	3D	572708647	4.18	0.42
LI17M	Color2	AX-94748732	3D	572154318	4.17	0.42
LI17M	TKW	AX-94596631	1D	17533473	4.17	0.11
LI17M	TKW	AX-95653055	1D	417187708	4.16	0.11
LI18E	Roundness	AX-94423221	2A	93723410	4.13	0.17
ANN17E	Length	AX-94489653	3B	598494319	4.11	0.11
LI17E	Circularity	AX-94883829	2B	648992184	4.11	0.14
LI17L	Width	AX-94890680	5B	714134727	4.1	0.09
LI18E	Roundness	AX-94996490	7A	36309036	4.1	0.17
LI17M	Width	Ppd-D1b	2D	36207497	4.09	0.15
LI17M	Circularity	AX-94911936	2B	779921019	4.08	0.13
LI17M	TKW	AX-94766246	1D	418872302	4.08	0.11
ANN17E	Length	AX-94951199	2B	691222489	4.04	0.11
LI18E	Circularity	AX-94996490	7A	36309036	4.02	0.13
LI17M	Color2	AX-95124645	3D	572704056	4	0.42
ANN18M	Length	AX-94590636	6D	125493386	3.99	0.1
LI17L	Roundness	AX-95255100	2A	92767772	3.99	0.11
LI17M	Width	AX-95119115	3A	719938128	3.99	0.15
LI17M	Area	AX-94828467	5D	107639243	3.95	0.15
LI18M	Volume	AX-94991433	5D	3623011	3.95	0.13
LI17L	Circularity	AX-94423221	2A	93723410	3.94	0.13
ANN17E	Color2	AX-94824017	3D	572188094	3.93	0.34
LI17M	Area	AX-95017951	1B	653064355	3.93	0.15
LI17M	Width	AX-94949295	1D	470395250	3.92	0.14
ANN18M	Length	AX-94818538	2A	74116149	3.91	0.09
LI17E	Volume	AX-94883829	2B	648992184	3.9	0.14
LI17L	Area	AX-94890680	5B	714134727	3.87	0.08
LI17M	Width	AX-94525323	1B	652929023	3.86	0.14
LI17L	Roundness	AX-95156025	2B	148607565	3.85	0.11
LI17L	Circularity	AX-95156025	2B	148607565	3.84	0.12
LI17M	Circularity	AX-94575241	6B	653793389	3.83	0.13
ANN18L	Width	AX-94596238	5B	533742317	3.82	0.12
ANN18M	Perim	AX-94720683	2A	64334583	3.82	0.1
ANN17E	Color2	AX-94748732	3D	572154318	3.81	0.34
LI17L	Area	AX-95157078	6D	488537244	3.81	0.08
LI18E	Width	AX-94996490	7A	36309036	3.81	0.23
LI17L	Length	AX-95127531	6D	2385467	3.8	0.09
LI17M	Volume	AX-94911936	2B	779921019	3.8	0.13
LI17L	Color2	AX-94910107	3D	572478517	3.79	0.08
LI17E	Roundness	AX-94883829	2B	648992184	3.78	0.12
LI17L	Circularity	AX-94883829	2B	648992184	3.77	0.12
LI17M	Color2	AX-95120609	3A	705206286	3.77	0.42
LI17L	Circularity	AX-94454909	2B	649739203	3.76	0.12
LI17L	Width	AX-95157078	6D	488537244	3.75	0.08
LI17M	Area	AX-94949295	1D	470395250	3.75	0.15
ANN17E	Perim	AX-94489653	3B	598494319	3.74	0.12
ANN18M	Perim	AX-94999252	2B	126634015	3.74	0.1
LI18L	Volume	AX-94500685	7A	36296696	3.74	0.12
LI17L	Volume	AX-95156025	2B	148607565	3.73	0.1
LI17L	Perim	AX-95157078	6D	488537244	3.71	0.1
LI18E	Roundness	AX-94522639	6D	25210154	3.71	0.16
LI17L	Perim	AX-95127531	6D	2385467	3.69	0.09
LI18M	Area	AX-94808632	2B	785964121	3.69	0.23
ANN17E	Volume	AX-95238603	6B	698142595	3.66	0.13
LI17M	Roundness	AX-95202784	1B	648444753	3.66	0.13
LI17M	Volume	AX-95202784	1B	648444753	3.66	0.13
LI18L	Roundness	AX-95218899	6B	46098777	3.65	0.09
LI18M	Color2	AX-94824017	3D	572188094	3.65	0.44
LI17M	Roundness	AX-94600879	7B	645006270	3.64	0.13
ANN17E	Circularity	AX-94824017	3D	572188094	3.63	0.15
LI17L	TKW	AX-95157078	6D	488537244	3.63	0.07
LI17M	TKW	AX-94407122	1B	564644617	3.63	0.1
LI18M	Roundness	AX-94991433	5D	3623011	3.63	0.14
ANN17E	Circularity	AX-94415259	3D	572708647	3.62	0.15
ANN17E	Perim	AX-95230353	5D	37473632	3.62	0.12
ANN18M	Area	AX-94720683	2A	64334583	3.62	0.1
LI17M	Width	AX-94596631	1D	17533473	3.62	0.14
LI18E	Circularity	AX-95223861	7B	66518147	3.62	0.13
LI18L	Circularity	AX-95218899	6B	46098777	3.62	0.1
LI18L	Volume	AX-94753708	5B	574444787	3.62	0.12
ANN17E	Color2	AX-94767509	1A	576083378	3.61	0.34
ANN18M	Perim	AX-94992560	2B	130191807	3.61	0.1
LI17E	Perim	AX-94828467	5D	107639243	3.61	0.26
LI17E	Volume	AX-95202784	1B	648444753	3.61	0.14
LI17M	Color2	AX-95653055	1D	417187708	3.61	0.41
LI18E	Area	AX-95141980	2B	158603336	3.61	0.2
LI18L	Width	AX-95224161	1B	518659990	3.61	0.11
ANN18E	Roundness	AX-94395711	4B	23284969	3.6	0.07
ANN17E	Volume	AX-94406687	7A	21433545	3.59	0.13
ANN18M	Area	AX-94992560	2B	130191807	3.59	0.1
LI18L	Length	AX-94828467	5D	107639243	3.59	0.16
LI18E	Perim	AX-94828467	5D	107639243	3.58	0.2
ANN17E	Color2	AX-94461500	1A	575542410	3.57	0.34
LI18L	Color2	AX-95083017	3D	565963381	3.57	0.35
ANN17E	Color2	AX-95124645	3D	572704056	3.56	0.34
LI17M	Color2	AX-94522739	7B	47633136	3.56	0.41
ANN18M	Width	AX-95120637	6B	575562384	3.55	0.09
LI17E	Circularity	AX-94753708	5B	574444787	3.55	0.13
ANN18M	Width	AX-94610074	2D	81446063	3.54	0.09
LI17L	Circularity	AX-95238603	6B	698142595	3.54	0.12
LI17M	Roundness	AX-94911936	2B	779921019	3.54	0.13
LI17M	TKW	AX-95098685	1D	419236558	3.54	0.09
LI18L	Color2	AX-94991433	5D	3623011	3.54	0.35
LI18L	Length	AX-94766246	1D	418872302	3.54	0.16
LI18L	Width	AX-95139913	6D	364760471	3.54	0.11
LI18M	Length	AX-95136479	3B	851470747	3.54	0.16
ANN18M	Length	AX-94610074	2D	81446063	3.53	0.09
LI17M	Volume	AX-94600879	7B	645006270	3.53	0.13
ANN17E	Roundness	AX-94394857	3B	49470759	3.52	0.14
LI17E	Length	AX-94828467	5D	107639243	3.52	0.22
LI17L	Width	AX-95132187	6D	488482849	3.52	0.08
LI17M	Area	AX-94596631	1D	17533473	3.52	0.15
LI17M	Length	AX-94828467	5D	107639243	3.52	0.15
LI18L	Volume	AX-94883829	2B	648992184	3.52	0.12
LI18E	Length	AX-95141980	2B	158603336	3.51	0.15
LI18E	TKW	AX-95223861	7B	66518147	3.51	0.23
LI17E	Roundness	AX-95202784	1B	648444753	3.5	0.12
LI17L	Length	AX-94547339	5B	54110795	3.5	0.08
LI18E	Roundness	AX-95255100	2A	92767772	3.5	0.16
LI18E	Width	AX-94958973	5A	683270025	3.5	0.22
LI18L	Perim	AX-95166397	5B	583535223	3.5	0.17
LI18M	Perim	AX-94869599	4A	639669165	3.5	0.23
LI17L	Area	AX-95127531	6D	2385467	3.49	0.08
LI17L	Color2	AX-94415259	3D	572708647	3.49	0.08
LI18E	Area	AX-94828467	5D	107639243	3.49	0.2
LI18E	Length	AX-94439967	6D	23560832	3.49	0.15
ANN17E	Perim	AX-94951199	2B	691222489	3.48	0.12
LI18L	TKW	AX-95139913	6D	364760471	3.48	0.11
ANN18M	Perim	AX-95095565	2B	130983526	3.47	0.1
LI18L	Circularity	AX-94454909	2B	649739203	3.47	0.1
LI18M	Roundness	AX-95156025	2B	148607565	3.47	0.14
LI17E	TKW	AX-94900228	1B	661357164	3.46	0.28
LI17M	Perim	AX-95632832	5D	123453262	3.46	0.18
LI18E	Circularity	AX-95162559	7A	36296595	3.46	0.12
LI18M	Perim	AX-94808632	2B	785964121	3.46	0.23
LI18M	TKW	AX-94869599	4A	639669165	3.46	0.26
ANN18M	Length	AX-94663488	2D	112362044	3.45	0.08
ANN18M	Perim	AX-94590636	6D	125493386	3.45	0.1
LI17E	Perim	AX-95192939	4B	68195917	3.45	0.26
ANN17E	Area	AX-94527869	7A	197304053	3.44	0.11
ANN17E	Circularity	AX-94721213	3D	572837198	3.44	0.15
LI17E	Area	AX-94900228	1B	661357164	3.44	0.29
LI17L	TKW	AX-95132187	6D	488482849	3.44	0.07
LI17L	Width	AX-94549328	6B	36319220	3.44	0.08
LI18E	Volume	AX-94884533	5D	43270645	3.44	0.15
ANN17E	Circularity	AX-94748732	3D	572154318	3.43	0.15
ANN18M	Area	AX-94999252	2B	126634015	3.43	0.09
LI17M	Width	AX-94865808	1D	17709714	3.43	0.14
LI18M	Color2	AX-94991433	5D	3623011	3.43	0.43
ANN17E	Volume	AX-94394857	3B	49470759	3.42	0.13
ANN18M	Area	AX-94459169	6A	1719973	3.42	0.09
LI17E	Volume	AX-94972681	3B	449864345	3.42	0.14
LI17L	TKW	AX-94426780	5A	597363315	3.42	0.07
ANN17E	Volume	AX-94951199	2B	691222489	3.41	0.13
LI18M	Volume	AX-94972681	3B	449864345	3.41	0.12
LI17L	Circularity	AX-95255100	2A	92767772	3.4	0.12
LI17L	Width	AX-94469815	4A	616106716	3.4	0.08
LI18E	TKW	AX-95141980	2B	158603336	3.4	0.23
LI18M	Length	AX-94506088	2B	219570648	3.4	0.16
LI17L	TKW	AX-94986528	3B	795484711	3.39	0.07
LI17M	Width	AX-95104798	1A	553877789	3.39	0.13
LI17M	Circularity	AX-95115419	5B	685253179	3.38	0.12
LI18E	Volume	AX-95255100	2A	92767772	3.38	0.15
LI17L	Area	AX-95132187	6D	488482849	3.37	0.08
LI17M	Roundness	AX-95190562	1B	648258120	3.37	0.12
LI18L	Volume	AX-94996490	7A	36309036	3.37	0.11
LI18M	Perim	AX-95136479	3B	851470747	3.37	0.23
ANN18M	Length	AX-94992560	2B	130191807	3.36	0.08
LI17L	Width	AX-95107580	2D	189198358	3.36	0.07
LI17M	Perim	AX-95629787	2A	36207770	3.36	0.18
LI18L	Circularity	AX-94464723	7A	719463103	3.36	0.1
LI18M	Width	AX-95224161	1B	518659990	3.36	0.25
LI17L	TKW	AX-95107580	2D	189198358	3.35	0.07
ANN17E	Color2	AX-94415259	3D	572708647	3.34	0.33
ANN18L	Perim	AX-94764862	1D	255751912	3.34	0.09
ANN18M	Perim	AX-94682670	2B	130309037	3.34	0.09
LI17M	Length	AX-95629787	2A	36207770	3.34	0.14
LI18L	Roundness	AX-94996490	7A	36309036	3.34	0.08
ANN18M	Perim	AX-94663488	2D	112362044	3.33	0.09
LI18E	Perim	AX-94958973	5A	683270025	3.33	0.2
LI18E	Volume	AX-94500685	7A	36296696	3.33	0.15
ANN18M	Perim	AX-95236522	2D	82354143	3.32	0.09
ANN18M	TKW	AX-94804372	1B	353759591	3.32	0.08
LI17L	Area	AX-94469815	4A	616106716	3.32	0.07
LI17M	Roundness	AX-94649878	6D	474814367	3.32	0.12
LI18E	Volume	AX-94522639	6D	25210154	3.32	0.15
LI18L	TKW	AX-95224161	1B	518659990	3.32	0.11
LI18M	Perim	AX-95255810	2A	767255640	3.32	0.23
ANN17E	Volume	AX-94489653	3B	598494319	3.31	0.13
ANN18M	Area	AX-95236522	2D	82354143	3.31	0.09
ANN18M	Area	AX-94590636	6D	125493386	3.31	0.09
LI17E	Area	AX-95254300	6B	719559466	3.31	0.29
LI17L	Width	AX-94484443	6B	54673673	3.31	0.07
LI18E	Volume	AX-94453677	7A	147141534	3.31	0.15
LI17E	Perim	AX-94900228	1B	661357164	3.3	0.26
LI17L	Area	AX-95107580	2D	189198358	3.3	0.07
LI18E	Area	AX-94411895	5B	10215942	3.3	0.19
LI17E	Length	AX-95192939	4B	68195917	3.29	0.21
LI17L	Length	AX-95632832	5D	123453262	3.29	0.08
LI17M	Area	AX-95632832	5D	123453262	3.29	0.14
LI18L	Color2	AX-95120609	3A	705206286	3.29	0.34
LI17E	Color2	AX-95653055	1D	417187708	3.28	0.36
LI17M	Length	AX-94476475	5B	714516404	3.28	0.14
LI17M	Perim	Ppd-D1b	2D	36207497	3.28	0.18
LI18M	Area	AX-95255810	2A	767255640	3.28	0.23
ANN17E	Length	AX-95230353	5D	37473632	3.27	0.1
ANN18M	Area	AX-94682670	2B	130309037	3.27	0.09
ANN18M	TKW	AX-94887883	6D	123909969	3.27	0.08
LI17M	Area	AX-95119115	3A	719938128	3.27	0.14
LI17M	Volume	AX-95190562	1B	648258120	3.27	0.12
LI18E	Perim	AX-95141980	2B	158603336	3.27	0.2
LI18M	Circularity	AX-95156025	2B	148607565	3.27	0.12
ANN17E	TKW	AX-94426780	5A	597363315	3.26	0.11
LI18M	Color2	AX-95083017	3D	565963381	3.26	0.43
ANN17E	Perim	AX-94803197	2D	34007632	3.25	0.11
ANN17E	Width	AX-95258998	7D	629743180	3.25	0.13
ANN18L	Area	AX-94844120	6A	615294816	3.25	0.12
ANN18L	Width	AX-94844120	6A	615294816	3.25	0.11
LI17E	Color2	AX-94894994	3D	568371865	3.25	0.36
LI17L	Perim	AX-95632832	5D	123453262	3.25	0.09
LI17L	Volume	AX-94394857	3B	49470759	3.25	0.09
LI18E	Circularity	AX-94522639	6D	25210154	3.25	0.12
LI17M	Volume	AX-94575241	6B	653793389	3.24	0.12
LI18L	Area	AX-95166397	5B	583535223	3.24	0.13
LI17L	Roundness	AX-94438643	2D	176729617	3.23	0.1
LI18E	Circularity	AX-94423221	2A	93723410	3.23	0.12
LI17E	Length	AX-95254300	6B	719559466	3.22	0.21
LI17L	Perim	AX-94570899	3B	56783688	3.22	0.09
LI17M	Volume	AX-94884533	5D	43270645	3.22	0.12
LI17M	Width	Ppd-D1a	2D	36207497	3.22	0.13
ANN18M	Area	AX-94394209	6A	1717618	3.21	0.09
LI17M	Area	AX-94525323	1B	652929023	3.21	0.14
LI18E	Width	AX-94411895	5B	10215942	3.21	0.21
LI18L	Length	AX-95166397	5B	583535223	3.21	0.16
LI18L	TKW	AX-94435697	7D	56637758	3.21	0.11
LI18L	Width	AX-94435697	7D	56637758	3.21	0.1
LI18M	Length	AX-95019058	2A	766327155	3.21	0.16
ANN17E	Circularity	AX-95124645	3D	572704056	3.2	0.14
ANN17E	Perim	AX-94688674	2D	461018152	3.2	0.11
LI17L	Area	AX-94570899	3B	56783688	3.2	0.07
LI17M	Length	AX-94893217	2D	90595230	3.2	0.14
LI18L	Roundness	AX-94500685	7A	36296696	3.2	0.08
LI18M	Perim	AX-95019058	2A	766327155	3.2	0.22
ANN17E	Width	AX-94527869	7A	197304053	3.19	0.13
ANN18L	Width	AX-95084532	1D	255751824	3.19	0.11
LI17M	Circularity	AX-94625204	2A	726175362	3.19	0.11
LI17M	TKW	AX-94995158	1D	417187314	3.19	0.09
LI17E	Volume	AX-95190562	1B	648258120	3.18	0.13
LI17L	Area	AX-95148412	5D	553570959	3.18	0.07
LI17L	Roundness	AX-94649878	6D	474814367	3.18	0.1
LI18M	Color2	AX-95124645	3D	572704056	3.18	0.43
ANN18M	Area	AX-94484443	6B	54673673	3.17	0.09
ANN18M	Width	AX-94394209	6A	1717618	3.17	0.08
LI17E	Area	AX-94869599	4A	639669165	3.17	0.29
LI17L	TKW	AX-94398131	7D	16685634	3.17	0.06
LI17M	Area	Ppd-D1a	2D	36207497	3.17	0.14
LI17M	Perim	AX-94503294	4A	616051313	3.17	0.18
LI18L	Perim	AX-94740485	3A	583624388	3.17	0.16
LI18L	Perim	AX-94828467	5D	107639243	3.17	0.16
ANN18M	Area	AX-95095565	2B	130983526	3.16	0.09
LI17E	TKW	AX-94804372	1B	353759591	3.16	0.27
LI17E	Volume	AX-94753708	5B	574444787	3.16	0.13
LI17L	Volume	AX-95255100	2A	92767772	3.16	0.09
LI18L	Area	AX-95224161	1B	518659990	3.16	0.13
ANN18M	Area	AX-94887883	6D	123909969	3.15	0.09
ANN18M	Perim	AX-94550590	2A	83039128	3.15	0.09
LI17M	Volume	AX-94425300	7A	740539298	3.15	0.12
LI18M	Area	AX-95019058	2A	766327155	3.15	0.22
ANN18M	Length	AX-94999252	2B	126634015	3.14	0.08
LI17L	Area	AX-94398131	7D	16685634	3.14	0.07
LI17L	TKW	AX-94469815	4A	616106716	3.14	0.06
LI17M	Perim	AX-94893217	2D	90595230	3.14	0.18
LI18L	Color2	AX-94522739	7B	47633136	3.14	0.34
LI18M	Volume	AX-94999151	5D	13793640	3.14	0.12
ANN18M	Length	AX-94720683	2A	64334583	3.13	0.08
LI17L	Volume	AX-94438643	2D	176729617	3.13	0.09
LI17M	Area	AX-94865808	1D	17709714	3.13	0.14
LI17M	TKW	AX-94865808	1D	17709714	3.13	0.09
ANN17E	Width	AX-94463985	7D	551895334	3.12	0.13
ANN18M	Width	AX-94818538	2A	74116149	3.12	0.08
LI17E	Volume	AX-94454909	2B	649739203	3.12	0.13
LI17L	Perim	AX-95132187	6D	488482849	3.12	0.08
LI18M	Length	AX-95255810	2A	767255640	3.12	0.15
LI18M	Volume	AX-94437740	3B	587422860	3.12	0.12
ANN17E	Circularity	AX-94505646	6B	56290855	3.11	0.14
ANN17E	Roundness	AX-94505646	6B	56290855	3.11	0.13
ANN18M	Area	AX-95120637	6B	575562384	3.11	0.09
LI17E	Roundness	AX-94500685	7A	36296696	3.11	0.11
LI17M	Volume	AX-94625204	2A	726175362	3.11	0.12
LI18L	Volume	AX-95238603	6B	698142595	3.11	0.11
LI18M	Length	AX-94808632	2B	785964121	3.11	0.15
LI17E	Circularity	AX-94454909	2B	649739203	3.1	0.12
LI17L	Length	AX-94417751	6B	548251900	3.1	0.08
LI17L	Width	AX-94986528	3B	795484711	3.1	0.07
LI18E	Perim	AX-94439967	6D	23560832	3.1	0.19
LI18E	Roundness	AX-95162559	7A	36296595	3.1	0.15
LI18M	Perim	AX-94506088	2B	219570648	3.1	0.22
LI18M	Perim	AX-95166397	5B	583535223	3.1	0.22
LI18M	Volume	AX-95156025	2B	148607565	3.1	0.12
ANN17E	Length	AX-94688674	2D	461018152	3.09	0.1
ANN17E	Length	AX-94406687	7A	21433545	3.09	0.09
ANN18M	Length	AX-95095565	2B	130983526	3.09	0.08
LI17L	Area	AX-94417751	6B	548251900	3.09	0.07
LI17M	Roundness	AX-95104798	1A	553877789	3.09	0.12
LI18E	Length	AX-94407122	1B	564644617	3.09	0.14
LI18M	Area	AX-95166397	5B	583535223	3.09	0.22
LI18M	Perim	AX-95110192	2D	636555699	3.09	0.22
ANN17E	Area	AX-94803197	2D	34007632	3.08	0.1
ANN18L	Length	AX-94764862	1D	255751912	3.08	0.07
LI17L	TKW	AX-94549328	6B	36319220	3.08	0.06
LI17M	Area	AX-95098685	1D	419236558	3.08	0.14
LI17M	Volume	AX-94972681	3B	449864345	3.08	0.12
LI18E	Circularity	AX-94453677	7A	147141534	3.08	0.11
LI18M	Color2	AX-94767509	1A	576083378	3.08	0.43
ANN18M	Perim	AX-94459169	6A	1719973	3.07	0.09
LI17E	Roundness	AX-95190562	1B	648258120	3.07	0.11
LI17L	Width	AX-95246553	2B	763204229	3.07	0.07
LI17M	Length	AX-94503294	4A	616051313	3.07	0.14
LI18L	Roundness	AX-94883829	2B	648992184	3.07	0.08
ANN17E	Color2	AX-94910107	3D	572478517	3.06	0.33
ANN18L	Area	AX-94764862	1D	255751912	3.06	0.11
ANN18M	Width	AX-94459169	6A	1719973	3.06	0.08
ANN18M	Width	AX-94484443	6B	54673673	3.06	0.08
LI17E	Perim	AX-95632832	5D	123453262	3.06	0.26
LI18L	Roundness	AX-94662081	7B	261388712	3.06	0.08
ANN17E	Roundness	AX-95238603	6B	698142595	3.05	0.13
LI17L	Perim	AX-94547339	5B	54110795	3.05	0.08
LI17L	Perim	AX-95148412	5D	553570959	3.05	0.08
LI18E	Circularity	AX-95255100	2A	92767772	3.05	0.11
LI18E	Width	AX-94463985	7D	551895334	3.05	0.21
LI18L	Color2	AX-94767509	1A	576083378	3.05	0.34
LI18L	Volume	AX-94662081	7B	261388712	3.05	0.11
LI18M	Area	AX-95110192	2D	636555699	3.05	0.22
LI18M	Color2	AX-94407122	1B	564644617	3.05	0.43
LI18M	Length	AX-94999151	5D	13793640	3.05	0.15
LI17L	Area	AX-95246553	2B	763204229	3.04	0.07
LI17L	Color2	AX-94824017	3D	572188094	3.04	0.07
LI17L	Volume	AX-94454909	2B	649739203	3.04	0.09
LI17L	Width	AX-94570899	3B	56783688	3.04	0.07
LI17M	Roundness	AX-94425300	7A	740539298	3.04	0.12
ANN18L	Color2	AX-94824017	3D	572188094	3.03	0.1
LI17E	Perim	AX-95254300	6B	719559466	3.03	0.26
LI17L	Area	AX-95632832	5D	123453262	3.03	0.07
LI17L	TKW	AX-95127531	6D	2385467	3.03	0.06
LI17M	Color2	AX-94995158	1D	417187314	3.03	0.41
LI18L	Perim	AX-94437740	3B	587422860	3.03	0.16
LI18L	Roundness	AX-95258998	7D	629743180	3.03	0.07
LI18M	Color2	AX-94461500	1A	575542410	3.03	0.43
LI18M	Color2	AX-94894994	3D	568371865	3.03	0.43
LI18M	Length	AX-95110192	2D	636555699	3.03	0.15
ANN18L	Area	AX-95084532	1D	255751824	3.02	0.11
ANN18L	Area	AX-94596238	5B	533742317	3.02	0.11
ANN18M	Area	AX-94550590	2A	83039128	3.02	0.08
LI17L	Perim	AX-94890680	5B	714134727	3.02	0.08
LI17M	Roundness	AX-95115419	5B	685253179	3.02	0.12
LI18L	Color2	AX-94461500	1A	575542410	3.02	0.34
LI17M	Width	AX-94890680	5B	714134727	3.01	0.13
LI18E	TKW	AX-94439967	6D	23560832	3.01	0.23
LI18L	Length	AX-94740485	3A	583624388	3.01	0.15
