# Supplementary material for: Dissection of the Genetic Basis of Genotype by Environment Interactions for Morphological Traits and Protein Content in Winter Wheat Panel Grown in Morocco and Spain
Source: Plants (Basel). 2024 May 27;13(11):1477. doi: 10.3390/plants13111477 (PMC11174427; doi:10.3390/plants13111477)
Supplement: Supplementary file 1 [file plants-13-01477-s001.zip › Table S6 - Significant selected marker associated with climatic varibales across environment for TKW, Width and Length.xlsx]

## Sheet: Selected Marker TKW
Climatic Variable	Growth Period (days)	AX-94439967	AX-94459169	AX-94469815	AX-94549328	AX-94890680	AX-94958973	AX-95107580	AX-95127531	AX-95139913	AX-95141980	AX-95223861	AX-95224161
AccumDaylength	15	0.123918	-0.152441	0.329775	0.058699	0.713495	-0.343955	-0.280765	-0.187904	-0.0566888	0.419846	0.205768	-0.61318
Daylength	15	-0.407847	-0.415671	0.85495	0.503101	-0.0950343	-0.627374	0.0485778	-0.439321	-0.0644558	0.438199	-0.0723697	-0.466964
DiffDaylength	15	0.123918	-0.152441	0.329775	0.058699	0.713495	-0.343955	-0.280765	-0.187904	-0.0566888	0.419846	0.205768	-0.61318
Nightlength	15	0.363181	0.412776	-0.848416	-0.479872	-0.0122653	0.63418	-0.00722043	0.438822	0.0694987	-0.469933	0.0401656	0.523157
TemMaxAv	15	-0.219181	-0.464404	0.822306	0.549338	-0.0189924	-0.49254	0.193589	-0.0825625	0.00294251	0.256356	-0.455511	-0.0126326
TempAv	15	-0.30816	-0.256364	0.636231	0.402555	-0.0456493	-0.566595	0.202337	-0.0341886	0.396707	0.360936	-0.482488	-0.169506
TempMinAv	15	-0.126096	0.356411	-0.362988	-0.289757	-0.173712	-0.0695318	0.174658	0.0808691	0.671109	-0.0198717	-0.147242	0.0143868
ThermalInversion	15	-0.140441	-0.504623	0.804502	0.553138	0.0418818	-0.386597	0.10303	-0.0955253	-0.220387	0.219829	-0.329994	-0.0152845
AccumDaylength	30	0.571396	0.148131	0.10794	-0.475278	0.642933	0.0208385	-0.298221	-0.360421	-0.478146	0.715413	0.692236	-0.688737
Daylength	30	-0.0534313	-0.250351	0.73468	0.159774	0.153683	-0.465639	-0.0708669	-0.542232	-0.30152	0.691394	0.277552	-0.657906
DiffDaylength	30	0.529256	0.119619	0.0818351	-0.409405	0.766604	-0.0162904	-0.369877	-0.268221	-0.43701	0.677985	0.650061	-0.827417
Nightlength	30	-0.00246935	0.222171	-0.694524	-0.108465	-0.219583	0.436757	0.102852	0.533695	0.325013	-0.713307	-0.323899	0.696734
TemMaxAv	30	0.0215361	-0.389096	0.627097	0.256099	0.107185	-0.163993	-0.146576	-0.24629	-0.496242	0.48329	-0.175044	-0.337586
TempAv	30	-0.108397	-0.449868	0.442131	0.16853	0.210156	-0.0704087	-0.281197	-0.484608	-0.304409	0.63717	0.0997987	-0.619327
TempMinAv	30	-0.267731	-0.269442	0.187163	0.13695	0.144295	-0.0886855	-0.345977	-0.437063	0.0198082	0.550043	0.349651	-0.617693
ThermalInversion	30	0.205105	-0.149263	0.412647	0.126375	-0.0076822	-0.0802349	0.114033	0.091128	-0.443484	0.0354038	-0.395078	0.137873
AccumDaylength	45	0.613672	0.213138	-0.0031697	-0.560882	0.538307	0.130356	-0.256593	-0.332026	-0.487364	0.655188	0.695221	-0.547721
Daylength	45	0.188477	-0.110415	0.555661	-0.0938921	0.290681	-0.295608	-0.135919	-0.542526	-0.416063	0.764833	0.4657	-0.676382
DiffDaylength	45	0.62433	0.291112	-0.147641	-0.621554	0.470099	0.229933	-0.259425	-0.247021	-0.478785	0.583909	0.699043	-0.517732
Nightlength	45	-0.243929	0.0670982	-0.49259	0.157684	-0.319367	0.244988	0.154598	0.52602	0.435947	-0.76948	-0.507587	0.680356
TemMaxAv	45	0.410758	-0.0854528	0.0939909	-0.292476	0.421113	0.094274	-0.341356	-0.0564275	-0.510982	0.680265	0.303543	-0.396785
TempAv	45	0.295953	-0.165547	-0.0430306	-0.32527	0.490306	0.197672	-0.428593	-0.284978	-0.44605	0.675393	0.481996	-0.622483
TempMinAv	45	-0.164354	-0.212419	-0.164701	0.0424759	0.170944	0.232139	-0.357052	-0.28881	-0.103913	0.132563	0.322065	-0.443691
ThermalInversion	45	0.419824	0.0195007	0.151126	-0.266634	0.283351	-0.0205574	-0.135031	0.0772303	-0.388664	0.519927	0.118095	-0.14454
AccumDaylength	60	0.643056	0.240684	-0.0762893	-0.605028	0.523718	0.187765	-0.242601	-0.305338	-0.474914	0.600676	0.686275	-0.462249
Daylength	60	0.327184	-0.017882	0.411313	-0.248258	0.358734	-0.173477	-0.167226	-0.515741	-0.461114	0.764984	0.556001	-0.645242
DiffDaylength	60	0.686161	0.330577	-0.31174	-0.704894	0.452576	0.35296	-0.206873	-0.187522	-0.409716	0.411277	0.637593	-0.238861
Nightlength	60	-0.372333	-0.0144706	-0.356279	0.30007	-0.380024	0.129395	0.176649	0.501781	0.471392	-0.756836	-0.582044	0.627628
TemMaxAv	60	0.478256	0.30307	0.195837	-0.109774	0.550705	-0.152123	-0.654437	0.24191	-0.794318	0.503398	0.518297	-0.635125
TempAv	60	0.521532	0.338394	0.00245531	-0.335496	0.65206	-0.123685	-0.62892	0.0804974	-0.706794	0.424772	0.618423	-0.600077
TempMinAv	60	0.370081	0.305138	-0.0903544	-0.382979	0.565077	-0.177225	-0.589137	-0.0728956	-0.5355	0.341985	0.646778	-0.50708
ThermalInversion	60	0.296009	0.108551	0.391919	0.26559	0.185368	-0.0275552	-0.312475	0.440794	-0.580214	0.364785	0.0458116	-0.37563
AccumDaylength	75	0.6648	0.267411	-0.140323	-0.63809	0.523956	0.231254	-0.241462	-0.274312	-0.461568	0.558772	0.68281	-0.415827
Daylength	75	0.414117	0.0453365	0.301585	-0.348434	0.40086	-0.0871102	-0.185618	-0.486084	-0.47841	0.745393	0.60461	-0.608842
DiffDaylength	75	0.700742	0.39157	-0.510821	-0.746345	0.451051	0.462513	-0.200232	-0.0439998	-0.312381	0.221473	0.562142	-0.0733695
Nightlength	75	-0.445732	-0.0694727	-0.257474	0.385246	-0.41693	0.0538017	0.192471	0.471899	0.482133	-0.733917	-0.620468	0.592698
TemMaxAv	75	0.242657	0.0193338	0.392415	-0.0730693	0.297058	-0.174359	-0.264752	-0.381324	-0.599036	0.524829	0.618151	-0.631776
TempAv	75	0.33984	0.0146927	0.323611	-0.206212	0.445778	-0.184645	-0.284741	-0.434058	-0.541947	0.545556	0.668899	-0.481153
TempMinAv	75	0.246859	0.0552892	0.317806	-0.154363	0.361149	-0.298332	-0.31074	-0.345275	-0.408106	0.516238	0.636976	-0.294753
ThermalInversion	75	0.0448767	-0.0364919	0.164141	0.0765064	-0.0113678	0.103809	-0.00239061	-0.118499	-0.337221	0.116948	0.105187	-0.508245
AccumDaylength	90	0.687155	0.295832	-0.208733	-0.66932	0.529932	0.275904	-0.2433	-0.235324	-0.445273	0.512607	0.677327	-0.371555
Daylength	90	0.477839	0.0946081	0.210651	-0.422259	0.434587	-0.0193062	-0.200057	-0.454896	-0.484513	0.720087	0.635549	-0.575921
DiffDaylength	90	0.634562	0.44115	-0.742971	-0.70164	0.39007	0.573074	-0.17117	0.200713	-0.136144	-0.0878859	0.379491	0.158733
Nightlength	90	-0.503966	-0.115709	-0.17062	0.45229	-0.449162	-0.00975942	0.206373	0.438925	0.485395	-0.706802	-0.646836	0.561122
TemMaxAv	90	0.566632	0.515937	-0.169576	-0.485989	0.286599	0.200904	-0.46118	-0.0376224	-0.586517	0.476797	0.798451	-0.383217
TempAv	90	0.567487	0.450141	-0.188053	-0.541344	0.313967	0.21913	-0.332036	-0.136301	-0.426098	0.482942	0.759979	-0.310539
TempMinAv	90	0.486387	0.358402	-0.122054	-0.502773	0.283414	0.149842	-0.123176	-0.249051	-0.174276	0.448713	0.685069	-0.206236
ThermalInversion	90	0.424383	0.486694	-0.154911	-0.262353	0.170246	0.17731	-0.669135	0.229148	-0.830068	0.310279	0.598371	-0.432691
AccumDaylength	105	0.709941	0.328147	-0.287233	-0.699766	0.53608	0.326623	-0.245884	-0.183774	-0.424371	0.456119	0.666615	-0.321433
Daylength	105	0.53292	0.139828	0.124575	-0.484953	0.465648	0.042919	-0.213744	-0.418295	-0.485528	0.690188	0.658214	-0.544221
DiffDaylength	105	0.412066	0.405273	-0.849231	-0.484146	0.202214	0.586163	-0.0906842	0.460655	0.0936344	-0.436098	0.0702385	0.408322
Nightlength	105	-0.557813	-0.161344	-0.0828754	0.512946	-0.479449	-0.0727588	0.220025	0.398134	0.484671	-0.673655	-0.666829	0.52807
TemMaxAv	105	0.645993	0.509316	-0.0902806	-0.586578	0.569275	0.0467895	-0.287238	-0.159726	-0.429609	0.537462	0.75962	-0.738641
TempAv	105	0.604409	0.386216	-0.0361721	-0.59782	0.53083	0.0481284	-0.179487	-0.33749	-0.363308	0.562686	0.741694	-0.651693
TempMinAv	105	0.478023	0.28628	0.0646122	-0.522466	0.435814	-0.0257886	-0.0949606	-0.462385	-0.229824	0.610422	0.700121	-0.599419
ThermalInversion	105	0.417188	0.533423	-0.354925	-0.179274	0.334782	0.166572	-0.450912	0.673711	-0.476248	-0.133002	0.179059	-0.357763
AccumDaylength	120	0.730127	0.364989	-0.380764	-0.728107	0.535524	0.386821	-0.246108	-0.11507	-0.394912	0.381123	0.644925	-0.255875
Daylength	120	0.586856	0.187598	0.0314575	-0.545348	0.494365	0.109646	-0.227092	-0.371024	-0.482662	0.651368	0.675163	-0.506807
DiffDaylength	120	0.140642	0.296165	-0.773719	-0.209361	-0.0272555	0.492599	0.00831546	0.584885	0.264325	-0.648349	-0.209449	0.563893
Nightlength	120	-0.612471	-0.211983	0.0174035	0.574161	-0.506325	-0.144532	0.232905	0.343753	0.47939	-0.628059	-0.680697	0.48476
TemMaxAv	120	0.631196	0.741264	-0.108029	-0.499782	0.313765	0.0488908	-0.369175	0.0255054	-0.561044	0.333907	0.717014	-0.479962
TempAv	120	0.706429	0.595908	-0.112855	-0.568612	0.475329	0.121065	-0.379207	-0.0778953	-0.594926	0.433876	0.737661	-0.513664
TempMinAv	120	0.704598	0.371476	-0.130454	-0.625141	0.662514	0.164905	-0.369146	-0.18928	-0.478213	0.600905	0.690669	-0.600787
ThermalInversion	120	0.295884	0.817322	-0.0404788	-0.165	-0.174662	-0.0907619	-0.217324	0.236322	-0.415573	-0.0785738	0.449173	-0.158006
AccumDaylength	135	0.739254	0.403308	-0.490435	-0.749098	0.51892	0.455604	-0.239462	-0.0278126	-0.350274	0.278711	0.603592	-0.165025
Daylength	135	0.642401	0.242608	-0.0806236	-0.608577	0.517411	0.189654	-0.238618	-0.306524	-0.473196	0.594572	0.684081	-0.452661
DiffDaylength	135	-0.0856218	0.176427	-0.637056	0.0074778	-0.214922	0.370356	0.0923435	0.588733	0.368134	-0.740721	-0.39622	0.641591
Nightlength	135	-0.666585	-0.269996	0.140803	0.638642	-0.523757	-0.231682	0.242153	0.270902	0.464295	-0.559055	-0.683404	0.418332
TemMaxAv	135	0.525986	0.326832	-0.0713409	-0.536232	0.404946	0.160616	-0.330467	-0.385375	-0.602342	0.490323	0.757063	-0.656072
TempAv	135	0.587053	0.311122	-0.0439405	-0.575584	0.476683	0.14871	-0.313181	-0.390057	-0.593021	0.553606	0.726682	-0.655092
TempMinAv	135	0.68031	0.319459	-0.00178932	-0.600052	0.540845	0.152447	-0.229592	-0.339109	-0.550768	0.598026	0.656749	-0.637492
ThermalInversion	135	0.0292698	0.200284	-0.163526	-0.194732	-0.00760018	0.10644	-0.367246	-0.302412	-0.436099	0.0910426	0.610705	-0.408707
AccumDaylength	150	0.72024	0.430411	-0.603227	-0.754502	0.475857	0.519189	-0.220445	0.0598014	-0.284012	0.150309	0.536793	-0.0474201
Daylength	150	0.696732	0.308228	-0.226355	-0.675866	0.526807	0.291701	-0.244512	-0.214557	-0.448487	0.502599	0.675854	-0.363956
DiffDaylength	150	-0.451641	-0.0671807	-0.386949	0.238683	-0.464872	0.113491	0.21247	0.335887	0.516089	-0.772943	-0.579478	0.702417
Nightlength	150	-0.700054	-0.323522	0.283073	0.700024	-0.516133	-0.324724	0.239883	0.195286	0.427193	-0.458398	-0.66436	0.316766
TemMaxAv	150	0.505576	0.338872	0.0398309	-0.46222	0.36169	0.0754058	-0.357352	-0.350938	-0.55412	0.573081	0.703589	-0.538992
TempAv	150	0.563253	0.296525	0.0393326	-0.505641	0.456495	0.0727988	-0.350161	-0.352336	-0.573888	0.600285	0.700765	-0.542159
TempMinAv	150	0.652985	0.286682	-0.013162	-0.579766	0.572866	0.101019	-0.340348	-0.295111	-0.583038	0.601987	0.667689	-0.548393
ThermalInversion	150	-0.053663	0.275297	0.128955	0.0135575	-0.256323	-0.0154808	-0.211909	-0.288767	-0.214626	0.224036	0.422217	-0.247372
TempMinAv	HD	-0.394742	0.61143	0.18509	-0.408595	0.138962	-0.706305	-0.136974	0.384465	0.0325947	-0.251563	-0.322579	-0.4216
TemMaxAv	HD	-0.135725	0.252511	0.252907	-0.537491	0.14327	0.0737721	-0.284148	-0.0602612	-0.113966	-0.010318	0.0513132	0.0181975
TempAv	HD	-0.307906	0.521358	0.24955	-0.537809	0.176259	-0.398643	-0.239634	0.202454	-0.0515525	-0.153764	-0.176828	-0.248719
RadiationAv	HD	-0.43258	0.415558	0.535945	-0.377247	-0.493175	0.150526	-0.0951683	0.433597	0.452575	-0.142138	0.10106	-0.435244
Daylength	HD	-0.332858	0.603298	0.34028	-0.463449	0.175684	-0.247117	-0.127546	0.331123	-0.200603	-0.107141	-0.303788	-0.322573
Nightlength	HD	0.332858	-0.603298	-0.34028	0.463449	-0.175684	0.247117	0.127546	-0.331123	0.200603	0.107141	0.303788	0.322573
ThermalInversion	HD	-0.314703	0.509275	0.250428	-0.542239	0.162898	-0.389386	-0.237355	0.201014	-0.0429637	-0.158043	-0.168452	-0.246542
Rainfall	HD	0.262051	-0.876395	-0.632749	0.210726	-0.138968	0.135997	0.209162	-0.271788	0.139585	0.221552	0.333221	0.448068

## Sheet: Selected Marker Width
Climatic Variable	Growth Period (days)	AX-94459169	AX-94469815	AX-94549328	AX-94890680	AX-94958973	AX-95107580	AX-95139913	AX-95223861	AX-95224161
AccumDaylength	15	-0.257945	0.3306	0.00216036	0.738901	-0.383325	-0.489858	-0.210501	0.202371	-0.373091
Daylength	15	-0.566554	0.696056	-0.0546426	0.239012	-0.655338	0.128934	-0.0909461	-0.0249905	-0.289813
DiffDaylength	15	-0.257945	0.3306	0.00216036	0.738901	-0.383325	-0.489858	-0.210501	0.202371	-0.373091
Nightlength	15	0.569583	-0.699642	0.0529912	-0.32848	0.666838	-0.0529713	0.115511	-0.00340696	0.324019
TemMaxAv	15	-0.600704	0.747518	-0.0257344	0.0685541	-0.486557	0.296874	-0.0173186	-0.263625	0.0480806
TempAv	15	-0.337985	0.663112	-0.0379155	-0.0394505	-0.446962	0.248528	0.332296	-0.142921	0.126545
TempMinAv	15	0.459935	-0.207759	0.0186229	-0.307857	0.17808	0.0386674	0.642039	0.133638	0.217617
ThermalInversion	15	-0.652369	0.690753	-0.0275888	0.159242	-0.463837	0.234094	-0.227587	-0.26365	-0.0322651
AccumDaylength	30	-0.317827	0.171026	-0.645836	0.709159	-0.22173	-0.609971	-0.600906	0.616031	-0.465851
Daylength	30	-0.618081	0.638051	-0.395581	0.463932	-0.614683	-0.145426	-0.365207	0.285654	-0.436757
DiffDaylength	30	-0.240742	0.110586	-0.542011	0.83749	-0.227067	-0.626615	-0.586587	0.497001	-0.480986
Nightlength	30	0.601508	-0.607038	0.423335	-0.516572	0.596978	0.198278	0.39929	-0.316424	0.456118
TemMaxAv	30	-0.601394	0.644634	-0.386028	0.237148	-0.515315	0.00697769	-0.377104	-0.146993	-0.461944
TempAv	30	-0.573777	0.409552	-0.329338	0.327299	-0.468435	-0.259281	-0.245174	0.0686246	-0.589356
TempMinAv	30	-0.290532	0.150964	-0.0543439	0.200172	-0.339708	-0.395311	-0.032789	0.319811	-0.404139
ThermalInversion	30	-0.318401	0.453042	-0.296409	0.0659357	-0.209618	0.281351	-0.303693	-0.350008	-0.118533
AccumDaylength	45	-0.264098	0.0845877	-0.687315	0.570576	-0.123747	-0.571034	-0.581204	0.639059	-0.404062
Daylength	45	-0.575011	0.516106	-0.566781	0.538295	-0.507763	-0.310791	-0.492403	0.458973	-0.475719
DiffDaylength	45	-0.139548	-0.0572259	-0.696125	0.487312	-0.0177641	-0.521673	-0.557649	0.599767	-0.346044
Nightlength	45	0.542933	-0.46713	0.600426	-0.548432	0.468131	0.344729	0.514948	-0.490572	0.475933
TemMaxAv	45	-0.407275	0.105798	-0.555963	0.34256	-0.297242	-0.415755	-0.562797	0.313107	-0.281471
TempAv	45	-0.363359	-0.0978404	-0.473556	0.476376	-0.227384	-0.568052	-0.494634	0.355261	-0.476797
TempMinAv	45	-0.0301319	-0.240193	0.0931929	0.220109	-0.00468811	-0.339296	-0.0797235	0.0659812	-0.407045
ThermalInversion	45	-0.33261	0.193852	-0.512234	0.195381	-0.250246	-0.205867	-0.443121	0.237157	-0.0625465
AccumDaylength	60	-0.224532	0.0271959	-0.673183	0.521952	-0.0632804	-0.575338	-0.558772	0.64355	-0.372978
Daylength	60	-0.515697	0.409803	-0.638217	0.552757	-0.412277	-0.398641	-0.540274	0.543105	-0.474754
DiffDaylength	60	-0.057617	-0.173305	-0.600753	0.361546	0.129059	-0.547619	-0.464222	0.607082	-0.259865
Nightlength	60	0.489506	-0.36818	0.655571	-0.553075	0.374779	0.426629	0.550851	-0.567527	0.470299
TemMaxAv	60	-0.0302689	0.350207	-0.327528	0.597269	-0.439559	-0.493235	-0.870013	0.338815	-0.428347
TempAv	60	0.0501254	0.129736	-0.253119	0.701483	-0.367305	-0.685843	-0.782771	0.465064	-0.548589
TempMinAv	60	0.0997472	-0.00484558	-0.0764811	0.627948	-0.36998	-0.774261	-0.605123	0.560612	-0.595411
ThermalInversion	60	-0.156575	0.525451	-0.400761	0.184152	-0.23866	0.134071	-0.614699	-0.124276	0.0302718
AccumDaylength	75	-0.180754	-0.0256707	-0.657703	0.496352	-0.0143808	-0.582078	-0.541418	0.641377	-0.349742
Daylength	75	-0.461675	0.32635	-0.667998	0.552731	-0.337292	-0.453041	-0.558202	0.588517	-0.46459
DiffDaylength	75	0.113493	-0.344735	-0.46637	0.269529	0.286101	-0.539129	-0.356633	0.534055	-0.157063
Nightlength	75	0.437988	-0.292285	0.675113	-0.551535	0.306763	0.472869	0.562145	-0.60301	0.45878
TemMaxAv	75	-0.364874	0.339659	-0.409958	0.575247	-0.374527	-0.326842	-0.668458	0.412404	-0.469413
TempAv	75	-0.410794	0.308032	-0.342513	0.614043	-0.391683	-0.552777	-0.642184	0.599206	-0.489847
TempMinAv	75	-0.358884	0.346471	-0.16491	0.440188	-0.463929	-0.607032	-0.536513	0.714576	-0.376415
ThermalInversion	75	-0.0813244	0.0617708	-0.359444	0.269511	0.0240037	0.248357	-0.285064	-0.255593	-0.200564
AccumDaylength	90	-0.130592	-0.0825285	-0.636888	0.474013	0.0379656	-0.589318	-0.522616	0.634388	-0.323464
Daylength	90	-0.411457	0.255849	-0.680076	0.550643	-0.274182	-0.493054	-0.565043	0.616076	-0.451658
DiffDaylength	90	0.366017	-0.560003	-0.216653	0.101687	0.491532	-0.437534	-0.16314	0.338063	0.0303555
Nightlength	90	0.387818	-0.224473	0.682539	-0.549237	0.246033	0.509046	0.566379	-0.625367	0.444516
TemMaxAv	90	0.0768729	0.073204	-0.521217	0.255909	-0.0729867	-0.548964	-0.63643	0.717693	-0.315729
TempAv	90	0.00683422	0.0301522	-0.532272	0.246892	-0.0048275	-0.551091	-0.50091	0.748709	-0.246457
TempMinAv	90	-0.0813448	0.0432341	-0.474685	0.210488	0.0524768	-0.470754	-0.297753	0.756664	-0.0976855
ThermalInversion	90	0.232481	0.0780986	-0.357981	0.202564	-0.191339	-0.411704	-0.771726	0.370594	-0.442239
AccumDaylength	105	-0.0695611	-0.148362	-0.609118	0.447176	0.099417	-0.592824	-0.499341	0.619664	-0.288931
Daylength	105	-0.359404	0.188166	-0.683856	0.547185	-0.213209	-0.525813	-0.567184	0.633731	-0.434842
DiffDaylength	105	0.583351	-0.687786	0.112557	-0.146294	0.631955	-0.190316	0.0970515	0.0176997	0.264684
Nightlength	105	0.332803	-0.155071	0.683588	-0.544099	0.183056	0.539308	0.566825	-0.639385	0.424771
TemMaxAv	105	0.0702912	0.0592126	-0.647521	0.672013	-0.0455166	-0.503931	-0.555033	0.60087	-0.368498
TempAv	105	-0.077553	0.0731687	-0.661134	0.641065	-0.0494498	-0.5094	-0.481623	0.645808	-0.381021
TempMinAv	105	-0.187536	0.152863	-0.625926	0.550501	-0.103266	-0.478011	-0.356136	0.690659	-0.347353
ThermalInversion	105	0.586077	-0.207888	-0.0869017	0.313865	0.127662	-0.0882027	-0.481635	-0.167252	-0.0694413
AccumDaylength	120	0.00712915	-0.227874	-0.569486	0.406894	0.175171	-0.587161	-0.466009	0.59235	-0.24046
Daylength	120	-0.298897	0.113999	-0.681845	0.538087	-0.145114	-0.553133	-0.565186	0.643659	-0.410221
DiffDaylength	120	0.646836	-0.661646	0.357093	-0.357212	0.632345	0.0724784	0.300008	-0.254915	0.419349
Nightlength	120	0.26574	-0.0746735	0.678283	-0.530074	0.108474	0.563842	0.561914	-0.645336	0.394668
TemMaxAv	120	0.28863	0.216086	-0.533954	0.390531	-0.0534711	-0.420377	-0.589672	0.611602	-0.360962
TempAv	120	0.125891	0.165028	-0.601862	0.514245	-0.0571389	-0.537927	-0.637891	0.635032	-0.427874
TempMinAv	120	-0.0650202	0.0674653	-0.649841	0.627728	-0.0758203	-0.660583	-0.56425	0.633679	-0.449072
ThermalInversion	120	0.534277	0.280321	-0.194874	-0.0145388	-0.00844457	7.29791e-05	-0.373271	0.337236	-0.121673
AccumDaylength	135	0.102276	-0.323316	-0.50934	0.343502	0.267052	-0.565648	-0.413854	0.545972	-0.173976
Daylength	135	-0.221662	0.0233183	-0.671087	0.515271	-0.0600977	-0.573554	-0.554926	0.643986	-0.371791
DiffDaylength	135	0.61627	-0.574972	0.503243	-0.493231	0.56208	0.25613	0.43136	-0.418183	0.479233
Nightlength	135	0.178756	0.0263	0.660249	-0.497162	0.0138077	0.579859	0.544313	-0.639727	0.348648
TemMaxAv	135	-0.0603949	0.0391972	-0.620698	0.576572	-0.0945051	-0.523795	-0.604958	0.55617	-0.605544
TempAv	135	-0.117186	0.0838709	-0.680054	0.614812	-0.115815	-0.554775	-0.606412	0.57671	-0.603569
TempMinAv	135	-0.166106	0.146264	-0.782025	0.638764	-0.078461	-0.495595	-0.590308	0.54839	-0.504001
ThermalInversion	135	0.151802	-0.166339	-0.071192	0.220719	-0.0824451	-0.349873	-0.372486	0.332416	-0.526046
AccumDaylength	150	0.205424	-0.426366	-0.420593	0.253821	0.361872	-0.527377	-0.333587	0.481095	-0.0994519
Daylength	150	-0.114958	-0.0972123	-0.640498	0.464747	0.0544498	-0.581268	-0.525306	0.626841	-0.30956
DiffDaylength	150	0.457483	-0.419619	0.698725	-0.613365	0.340445	0.367416	0.635395	-0.501214	0.369338
Nightlength	150	0.0757151	0.14798	0.614159	-0.434129	-0.0938975	0.584945	0.497041	-0.620093	0.293463
TemMaxAv	150	-0.121724	0.251262	-0.598847	0.444648	-0.204641	-0.561512	-0.55976	0.664101	-0.561227
TempAv	150	-0.176617	0.219302	-0.618823	0.525697	-0.212724	-0.605011	-0.59975	0.663663	-0.561991
TempMinAv	150	-0.17932	0.144294	-0.652085	0.611304	-0.178204	-0.630004	-0.627606	0.621449	-0.538138
ThermalInversion	150	0.0584878	0.344862	-0.186629	-0.123494	-0.155777	-0.136703	-0.13717	0.416594	-0.325355
TempMinAv	HD	0.473757	-0.208519	-0.0285743	0.0966187	-0.0277128	0.147376	-0.448549	-0.515579	-0.546845
TemMaxAv	HD	0.218635	-0.244078	-0.298226	0.563263	-0.162526	-0.288198	0.091557	-0.0241039	-0.0116886
TempAv	HD	0.417014	-0.269454	-0.17352	0.372626	-0.105676	-0.0731708	-0.223547	-0.341405	-0.339502
RadiationAv	HD	0.511191	0.270448	-0.397098	-0.183048	-0.238221	0.573467	0.124347	-0.0864392	-0.576784
Daylength	HD	0.474676	-0.250881	-0.220833	0.386174	-0.0604311	-0.114194	-0.0429799	-0.468897	-0.424075
Nightlength	HD	-0.474676	0.250881	0.220833	-0.386174	0.0604311	0.114194	0.0429799	0.468897	0.424075
ThermalInversion	HD	0.407106	-0.259666	-0.18097	0.366037	-0.104486	-0.0675274	-0.222567	-0.32667	-0.33901
Rainfall	HD	-0.750372	0.125726	-0.0659334	-0.41813	0.240994	0.18925	-0.039038	0.544564	0.448832

## Sheet: Selected Marker Length
Climatic Variable	Growth Period (days)	AX-94439967	AX-95127531	AX-95141980
AccumDaylength	15	0.288391	0.268677	0.141489
Daylength	15	-0.20286	-0.484473	0.185059
DiffDaylength	15	0.288391	0.268677	0.141489
Nightlength	15	0.15185	0.415337	-0.191709
TemMaxAv	15	-0.636336	-0.0250357	-0.371072
TempAv	15	-0.313137	0.292768	-0.00610282
TempMinAv	15	0.362662	0.468076	0.387698
ThermalInversion	15	-0.649708	-0.176244	-0.437381
AccumDaylength	30	0.37078	-0.0895631	0.282527
Daylength	30	-0.0336506	-0.496042	0.276641
DiffDaylength	30	0.545694	0.0114724	0.341941
Nightlength	30	-0.0227841	0.462514	-0.292521
TemMaxAv	30	-0.499259	-0.257353	-0.232916
TempAv	30	0.026303	-0.173653	0.394172
TempMinAv	30	0.420313	-0.0676077	0.812987
ThermalInversion	30	-0.725022	-0.175754	-0.767873
AccumDaylength	45	0.315724	-0.109014	0.240481
Daylength	45	0.0663747	-0.434577	0.286963
DiffDaylength	45	0.399613	-0.109212	0.284659
Nightlength	45	-0.107057	0.411305	-0.297351
TemMaxAv	45	0.14404	0.0437097	0.0580323
TempAv	45	0.517473	-0.0192174	0.467576
TempMinAv	45	0.517368	-0.0985501	0.640524
ThermalInversion	45	-0.10189	0.0797926	-0.228242
AccumDaylength	60	0.295544	-0.0717527	0.197267
Daylength	60	0.123574	-0.371091	0.275892
DiffDaylength	60	0.287144	0.0359832	0.113992
Nightlength	60	-0.142867	0.344084	-0.269106
TemMaxAv	60	0.0515245	-0.190141	-0.19705
TempAv	60	0.274483	-0.154035	-0.13184
TempMinAv	60	0.398996	-0.18443	-0.00135788
ThermalInversion	60	-0.370011	-0.0759469	-0.291084
AccumDaylength	75	0.304314	-0.0339064	0.178332
Daylength	75	0.162133	-0.314961	0.261583
DiffDaylength	75	0.315042	0.203694	0.0371474
Nightlength	75	-0.177488	0.290263	-0.254967
TemMaxAv	75	0.124738	-0.59549	0.197242
TempAv	75	0.100154	-0.409268	0.0890362
TempMinAv	75	-0.00029932	-0.305225	0.0228209
ThermalInversion	75	0.166146	-0.448232	0.236516
AccumDaylength	90	0.318845	0.0124609	0.159341
Daylength	90	0.194633	-0.26225	0.247824
DiffDaylength	90	0.332774	0.423147	-0.0683598
Nightlength	90	-0.209249	0.23748	-0.241401
TemMaxAv	90	0.142879	-0.22209	0.152531
TempAv	90	0.18045	-0.0961724	0.209053
TempMinAv	90	0.180811	0.00272046	0.274568
ThermalInversion	90	0.0379572	-0.395885	-0.0562832
AccumDaylength	105	0.336388	0.0686263	0.137165
Daylength	105	0.226328	-0.207961	0.233821
DiffDaylength	105	0.261951	0.571768	-0.182157
Nightlength	105	-0.241307	0.180804	-0.226507
TemMaxAv	105	0.497116	-0.118464	0.297996
TempAv	105	0.44364	-0.141385	0.327633
TempMinAv	105	0.38389	-0.145977	0.416434
ThermalInversion	105	0.284855	0.0551188	-0.249761
AccumDaylength	120	0.353217	0.13635	0.108033
Daylength	120	0.258729	-0.147171	0.216796
DiffDaylength	120	0.127155	0.565482	-0.250327
Nightlength	120	-0.274059	0.115107	-0.20678
TemMaxAv	120	0.0678933	-0.267967	-0.0280638
TempAv	120	0.14286	-0.171506	0.00293408
TempMinAv	120	0.355512	0.0702455	0.180558
ThermalInversion	120	-0.256394	-0.506209	-0.231476
AccumDaylength	135	0.364169	0.215257	0.0688193
Daylength	135	0.291326	-0.0741725	0.192449
DiffDaylength	135	0.000643098	0.484713	-0.276099
Nightlength	135	-0.305782	0.035778	-0.177917
TemMaxAv	135	0.353934	-0.398104	0.295497
TempAv	135	0.322745	-0.305715	0.24635
TempMinAv	135	0.261829	-0.172685	0.17104
ThermalInversion	135	0.365228	-0.625622	0.388791
AccumDaylength	150	0.363714	0.292701	0.0235672
Daylength	150	0.321856	0.019653	0.153959
DiffDaylength	150	-0.136843	0.26283	-0.227105
Nightlength	150	-0.330602	-0.0482084	-0.141343
TemMaxAv	150	0.100811	-0.287472	0.184809
TempAv	150	0.142595	-0.235982	0.141729
TempMinAv	150	0.217273	-0.129087	0.0811262
ThermalInversion	150	-0.190189	-0.468775	0.305201
TempMinAv	HD	-0.231922	-0.78243	0.249674
TemMaxAv	HD	-0.372924	-0.620374	-0.0834567
TempAv	HD	-0.358238	-0.814446	0.0924988
RadiationAv	HD	-0.206184	-0.362134	0.389748
Daylength	HD	-0.380956	-0.542981	0.0562014
Nightlength	HD	0.380956	0.542981	-0.0562014
ThermalInversion	HD	-0.344406	-0.81357	0.106692
Rainfall	HD	0.536929	0.508056	0.114081
