# Supplementary material for: Dissection of the Genetic Basis of Genotype by Environment Interactions for Morphological Traits and Protein Content in Winter Wheat Panel Grown in Morocco and Spain
Source: Plants (Basel). 2024 May 27;13(11):1477. doi: 10.3390/plants13111477 (PMC11174427; doi:10.3390/plants13111477)
Supplement: Supplementary file 1 [file plants-13-01477-s001.zip › Table S7 - Significant selected marker for TKW, Width and Length.xlsx]

## Sheet: Sheet3
Environment	Trait	SNP	Chromosome	Position	log10
LI18E	Length	AX-94407122	1B	564644617	3.09
LI17M	TKW	AX-94407122	1B	564644617	3.632
LI17E	TKW	AX-94804372	1B	353759591	3.157
ANN18M	TKW	AX-94804372	1B	353759591	3.324
LI18L	TKW	AX-95224161	1B	518659990	3.322
LI18M	Width	AX-95224161	1B	518659990	3.356
LI18L	Width	AX-95224161	1B	518659990	3.615
LI17M	Width	AX-94596631	1D	17533473	3.616
LI17M	TKW	AX-94596631	1D	17533473	4.175
LI18L	Length	AX-94766246	1D	418872302	3.539
LI17M	TKW	AX-94766246	1D	418872302	4.081
LI17M	TKW	AX-94865808	1D	17709714	3.132
LI17M	Width	AX-94865808	1D	17709714	3.425
ANN18M	Width	AX-94818538	2A	74116149	3.124
ANN18M	Length	AX-94818538	2A	74116149	3.913
LI18E	TKW	AX-95141980	2B	158603336	3.405
LI18E	Length	AX-95141980	2B	158603336	3.512
ANN18M	Length	AX-94610074	2D	81446063	3.528
ANN18M	Width	AX-94610074	2D	81446063	3.541
LI17L	TKW	AX-95107580	2D	189198358	3.351
LI17L	Width	AX-95107580	2D	189198358	3.363
LI17L	Width	AX-94986528	3B	795484711	3.097
LI17L	TKW	AX-94986528	3B	795484711	3.393
LI17L	TKW	AX-94469815	4A	616106716	3.136
LI17L	Width	AX-94469815	4A	616106716	3.399
ANN17E	TKW	AX-94426780	5A	597363315	3.257
LI17L	TKW	AX-94426780	5A	597363315	3.418
LI18E	Width	AX-94958973	5A	683270025	3.503
LI18E	TKW	AX-94958973	5A	683270025	4.208
LI17M	Length	AX-94476475	5B	714516404	3.282
LI17M	Width	AX-94476475	5B	714516404	4.241
LI17M	Width	AX-94890680	5B	714134727	3.009
LI17L	Width	AX-94890680	5B	714134727	4.104
LI17L	TKW	AX-94890680	5B	714134727	4.4
ANN18M	Width	AX-94394209	6A	1717618	3.172
ANN18M	TKW	AX-94394209	6A	1717618	5.358
ANN18M	Width	AX-94459169	6A	1719973	3.062
ANN18M	TKW	AX-94459169	6A	1719973	5.168
ANN18M	Width	AX-94484443	6B	54673673	3.057
LI17L	Width	AX-94484443	6B	54673673	3.313
LI17L	TKW	AX-94549328	6B	36319220	3.076
LI17L	Width	AX-94549328	6B	36319220	3.439
LI18E	TKW	AX-94439967	6D	23560832	3.008
LI18E	Length	AX-94439967	6D	23560832	3.492
LI17L	TKW	AX-95127531	6D	2385467	3.03
LI17L	Length	AX-95127531	6D	2385467	3.802
LI17L	TKW	AX-95132187	6D	488482849	3.437
LI17L	Width	AX-95132187	6D	488482849	3.524
LI18L	TKW	AX-95139913	6D	364760471	3.484
LI18L	Width	AX-95139913	6D	364760471	3.544
LI17L	TKW	AX-95157078	6D	488537244	3.627
LI17L	Width	AX-95157078	6D	488537244	3.747
LI18E	TKW	AX-95223861	7B	66518147	3.511
LI18E	Width	AX-95223861	7B	66518147	4.433
LI18L	TKW	AX-94435697	7D	56637758	3.21
LI18L	Width	AX-94435697	7D	56637758	3.211
LI18E	Width	AX-94463985	7D	551895334	3.051
ANN17E	Width	AX-94463985	7D	551895334	3.119
